# Supplementary material for: Effects of Echinacea Purpurea Polysaccharides on Growth Performance, Serum Biochemistry, and Intestinal Health of Immunosuppressed Broilers
Source: Animals (Basel). 2025 Oct 20;15(20):3036. doi: 10.3390/ani15203036 (PMC12562094; doi:10.3390/ani15203036)
Supplement: Supplementary file 1 [file animals-15-03036-s001.zip]

Archive with 1 entries (1 files):
- animals-3918135-supplementary.pdf
